# Supplementary material for: Blood Group O Protect End-Stage Renal Disease Patients With Dialysis From Coronary Artery Disease
Source: Front Cardiovasc Med. 2022 Jan 28;8:821540. doi: 10.3389/fcvm.2021.821540 (PMC8837269; doi:10.3389/fcvm.2021.821540)
Supplement: Supplementary file 1 [file Table_1.XLSX]

## Sheet: supplement table1
Supplementary table 1 procedure of caculating Gensini score
step1 calculation of the severity score for each lesion ≥ 25% and adjustment for total occlusions or 99% obstructive lesions reveiving collaterals
Degree of stenosis (%)	receiving collaterals	adjustment for collaterals	severity score
1 - 25	-	0	1
26-50	-	0	2
51-75	-	0	4
76-90	-	0	8
91-99	no	0	16
99	yes	-8	8
100	no	0	32
100	yes,and normal source vessel	-16	16
100	yes,and 25% stenosis source vessel	-12	20
100	yes,and 50% stenosis source vessel	-8	24
100	yes,and 75% stenosis source vessel	-4	28
100	yes,and 90% stenosis source vessel	-2	30
100	yes,and 99% stenosis source vessel	-1	31
step2 a multiplying factor is applied to each lesion score based upon its location in the coronary tree
Segment		right dominance	left dominance
RCA proximal		1	1
RCA mid		1	1
RCA distal		1	1
PDA		1	1
Left Main		5	5
LAD proximal		2.5	2.5
LAD mid		1.5	1.5
LAD apical		1	1
LCX proximal		2.5	3.5
LCX mid		1	2
LCX distal		1	2
Obtuse Marginal		1	1
step 3 Sum of all the lesion severity scores
LAD: left anterior descending; LCX: left circumflex coronary; RCA: right coronary artery; PDA: posterior descending artery;

## Sheet: supplement table 2
Supplementary table 2 Univariate linear regression analysis of the relationship between O blood group and the Gensini score
Variable	β	95%CI	P-value
O blood type	-27.86	-41.599 — -14.132	0.001
Age	0.011	-0.595 — 0.618	0.97
Gender	2.696	-10.856 — 16.249	0.695
BMI	1.294	-0.488 — 3.077	0.154
Hypertension	15.954	-5.713 — 37.622	0.148
Hypercholesterolemia	15.65	-1.421 — 32.722	0.072
DM	6.32	-6.004 — 18.645	0.313
Smoking	6.567	0.823 — 12.311	0.025
EF	-0.515	-1.010 — -0.019	0.042
WBC	2.188	0.143 — 4.233	0.036
hemoglobin	0.189	-0.068 — 0.448	0.149
PLT	0.037	-0.046 — 0.122	0.38
Fibrinogen	8.32	3.872 — 12.767	0.004
Phosphorus	8.016	-4.593 — 20.625	0.211
Calcium	-20.989	-45.445 — 3.466	0.092
Dialysis Type	-3.394	-22.563 — 15.774	0.727
Dialysis Duration	0.464	-1.034 — 1.962	0.542

## Sheet: supplement table 3
Supplementary table 3 multivariate linear regression analysis of O blood group with the Gensini score
Variable	β(O blood type)	95%CI	P-value	adjusted
Unadjusted	-27.86	-41.599 — -14.132	0.001
model1	-28.38	-42.040 — -14.720	0.001	smoking
model2	-26.388	-39.662 — -13.115	0.001	smoking, fibrinogen
model3	-26.834	-40.124 — -13.543	0.001	smoking, fibrinogen, DM
model4	-26.545	-39.911 — -13.179	0.001	smoking, fibrinogen, DM, gender
model5	-26.866	-40.227 — -13.504	＜0.001	smoking, fibrinogen, DM, gender, WBC
model6	-26.129	-40.094 — -12.164	＜0.001	smoking, fibrinogen, EF, hypercholesterolemia, age, gender, BMI, hypertension, DM, hemoglobin, WBC, PLT, serum phosphorus, serum calcium, dialysis type, dialysis duration
